# Supplementary material for: Species Distribution Models of Tropical Deep-Sea Snappers
Source: PLoS One. 2015 Jun 1;10(6):e0127395. doi: 10.1371/journal.pone.0127395 (PMC4451071; doi:10.1371/journal.pone.0127395)
Supplement: S1 Dataset — (XLSX) [file pone.0127395.s001.xlsx]

## Sheet: Sheet1
Table S1. Positions (latitude and longitude in decimal degrees) where deep-sea snapper species from three genera were captured during research surveys cross the territorial waters of 19 countries of the Western Central Pacific Ocean or by commercial fisheries from Tonga and New Caledonia
Genus	Longitude	Latitude
Etelis	169.041	-22.3456
Etelis	167.405	-21.1457
Etelis	167.825	-21.5163
Etelis	168.139	-24.7615
Etelis	168.027	-23.3781
Etelis	168.01	-23.6837
Etelis	168.321	-23.0163
Etelis	167.042	-20.9365
Etelis	167.112	-20.8695
Etelis	167.744	-21.0803
Etelis	167.039	-20.7823
Etelis	167.003	-20.7258
Etelis	167.468	-21.0375
Etelis	167.378	-20.8916
Etelis	167.087	-20.659
Etelis	168.947	-22.59
Etelis	168.064	-21.4467
Etelis	167.517	-21.0667
Etelis	167.5	-22.8167
Etelis	167.317	-20.7333
Etelis	167.85	-21.55
Etelis	166.067	-22.1833
Etelis	166.6	-22.6667
Etelis	165.983	-22.1333
Etelis	164.567	-21.0167
Etelis	163.333	-19.0667
Etelis	165.917	-22.05
Etelis	166.183	-20.5167
Etelis	165.75	-21.9
Etelis	167	-20.9167
Etelis	166.267	-22.3667
Etelis	166.317	-21.5
Etelis	167.667	-22.5833
Etelis	167.083	-23.05
Etelis	167.917	-21.6167
Etelis	167.1	-20.8167
Etelis	167.133	-20.7
Etelis	166.533	-22.6333
Etelis	163.333	-19.5
Etelis	163.833	-20.1667
Etelis	166.25	-20.5833
Etelis	166.25	-22.3333
Etelis	166.75	-23
Etelis	166.75	-21.8333
Etelis	166.75	-22.3333
Etelis	166.75	-22.5
Etelis	166.75	-22.6667
Etelis	167.333	-23
Etelis	167.333	-22.3333
Etelis	167.333	-22.6667
Etelis	167.833	-23
Etelis	168.333	-23
Etelis	184	-22
Etelis	184.75	-22
Etelis	185.42	-19
Etelis	186.46	-16.32
Etelis	186.46	-16.55
Etelis	186.56	-16.55
Etelis	185	-17.36
Etelis	185.94	-17.36
Etelis	185.86	-17.55
Etelis	185.88	-17.58
Etelis	185.78	-18.03
Etelis	185.88	-18.07
Etelis	185.91	-18.09
Etelis	185.89	-18.1
Etelis	185.87	-18.11
Etelis	185.78	-18.25
Etelis	185.91	-18.42
Etelis	185.64	-18.47
Etelis	185.88	-18.55
Etelis	185.8	-18.59
Etelis	185.55	-19.02
Etelis	185.52	-19.09
Etelis	185.88	-19.11
Etelis	185.84	-19.12
Etelis	185.85	-19.13
Etelis	185.81	-19.32
Etelis	184.99	-19.47
Etelis	184.99	-19.51
Etelis	185.93	-20.1
Etelis	185.46	-20.12
Etelis	184.76	-20.2
Etelis	184.77	-20.2
Etelis	184.75	-20.23
Etelis	185.41	-20.24
Etelis	184.7	-20.26
Etelis	185.41	-20.26
Etelis	185.98	-20.3
Etelis	184.76	-20.32
Etelis	184.79	-20.32
Etelis	184.94	-20.32
Etelis	184.97	-20.32
Etelis	184.76	-20.34
Etelis	185.44	-20.34
Etelis	184.95	-20.35
Etelis	184.97	-20.35
Etelis	185.43	-20.36
Etelis	184.97	-20.37
Etelis	184.95	-20.39
Etelis	185	-20.4
Etelis	184.89	-20.4
Etelis	184.96	-20.4
Etelis	184.98	-20.4
Etelis	184.97	-20.41
Etelis	184.93	-20.42
Etelis	184.97	-20.42
Etelis	184.98	-20.42
Etelis	184.99	-20.42
Etelis	184.9	-20.44
Etelis	184.95	-20.44
Etelis	185.52	-20.44
Etelis	184.94	-20.45
Etelis	184.95	-20.45
Etelis	184.67	-20.5
Etelis	185.43	-20.51
Etelis	184.9	-20.55
Etelis	185.1	-20.6
Etelis	184.78	-21.03
Etelis	184.56	-21.06
Etelis	184.63	-21.06
Etelis	184.55	-21.07
Etelis	184.56	-21.07
Etelis	184.62	-21.07
Etelis	184.6	-21.08
Etelis	184.56	-21.09
Etelis	184.56	-21.1
Etelis	184.58	-21.1
Etelis	184.55	-21.15
Etelis	184.6	-21.16
Etelis	184.6	-21.18
Etelis	184.6	-21.19
Etelis	184.54	-21.21
Etelis	184.86	-21.23
Etelis	184.9	-21.35
Etelis	184.9	-21.38
Etelis	184.92	-21.38
Etelis	185.51	-21.41
Etelis	184.77	-21.42
Etelis	184.88	-21.42
Etelis	184.55	-21.45
Etelis	184.8	-21.46
Etelis	184.88	-21.48
Etelis	184.53	-21.49
Etelis	184.82	-21.49
Etelis	184.85	-21.49
Etelis	184.54	-21.51
Etelis	184.82	-22.01
Etelis	184.46	-22.04
Etelis	184	-22.05
Etelis	184.41	-22.06
Etelis	184.41	-22.07
Etelis	184.85	-22.16
Etelis	183.93	-22.21
Etelis	184.55	-22.49
Etelis	184.59	-22.51
Etelis	184.75	-22.51
Etelis	183.98	-23.03
Etelis	183.83	-23.16
Etelis	183.88	-23.29
Etelis	183.93	-23.3
Etelis	183.82	-23.39
Etelis	183.42	-24.38
Etelis	184.82	-22
Etelis	184.92	-22
Etelis	184.94	-21
Etelis	185.85	-19
Etelis	186.58	-15.36
Etelis	186.47	-16.58
Etelis	185.86	-17.06
Etelis	186.41	-17.13
Etelis	185.7	-17.31
Etelis	185.67	-17.47
Etelis	185.8	-17.55
Etelis	185.82	-18.02
Etelis	185.83	-18.02
Etelis	185.82	-18.03
Etelis	185.86	-18.06
Etelis	185.88	-18.06
Etelis	185.84	-18.14
Etelis	185.77	-18.19
Etelis	185.79	-18.19
Etelis	185.81	-18.2
Etelis	185.78	-18.22
Etelis	185.79	-18.22
Etelis	185.8	-18.22
Etelis	185.79	-18.23
Etelis	185.8	-18.24
Etelis	186.48	-18.35
Etelis	185.61	-18.45
Etelis	185.65	-18.5
Etelis	185.85	-18.56
Etelis	185.54	-18.57
Etelis	185.9	-18.57
Etelis	185.86	-19.02
Etelis	185.82	-19.03
Etelis	185.83	-19.03
Etelis	185.89	-19.03
Etelis	185.85	-19.04
Etelis	185.86	-19.18
Etelis	185.87	-19.18
Etelis	185.93	-19.21
Etelis	185.85	-19.23
Etelis	185.87	-19.23
Etelis	185.64	-19.26
Etelis	185.87	-19.26
Etelis	185.85	-19.29
Etelis	185.7	-19.31
Etelis	185	-19.36
Etelis	185.65	-19.36
Etelis	185.69	-19.36
Etelis	185.87	-19.36
Etelis	185.8	-19.38
Etelis	185.96	-19.4
Etelis	184.99	-19.42
Etelis	185.41	-19.42
Etelis	185.64	-19.44
Etelis	185.58	-19.45
Etelis	185.55	-19.47
Etelis	185.53	-19.49
Etelis	185.3	-19.7
Etelis	185.73	-20.07
Etelis	184.91	-20.08
Etelis	185.57	-20.12
Etelis	185.62	-20.12
Etelis	185.87	-20.12
Etelis	185.68	-20.14
Etelis	184.77	-20.18
Etelis	185.7	-20.18
Etelis	184.68	-20.2
Etelis	185.74	-20.2
Etelis	185.43	-20.23
Etelis	184.77	-20.31
Etelis	185.56	-20.31
Etelis	184.75	-20.32
Etelis	185.41	-20.32
Etelis	185.71	-20.32
Etelis	184.69	-20.33
Etelis	184.79	-20.33
Etelis	185.41	-20.35
Etelis	185.44	-20.35
Etelis	185.49	-20.36
Etelis	184.88	-20.39
Etelis	185.53	-20.4
Etelis	184.91	-20.41
Etelis	184.96	-20.41
Etelis	185.56	-20.41
Etelis	185.48	-20.42
Etelis	185	-20.43
Etelis	184.89	-20.44
Etelis	184.96	-20.47
Etelis	184.62	-20.51
Etelis	184.97	-20.53
Etelis	185.41	-20.54
Etelis	186	-20.59
Etelis	184.55	-21.02
Etelis	184.62	-21.06
Etelis	184.63	-21.07
Etelis	184.55	-21.09
Etelis	184.88	-21.14
Etelis	184.6	-21.15
Etelis	184.61	-21.15
Etelis	184.84	-21.16
Etelis	184.58	-21.18
Etelis	184.58	-21.19
Etelis	184.61	-21.2
Etelis	184.6	-21.21
Etelis	184.41	-21.22
Etelis	184.87	-21.22
Etelis	185.47	-21.3
Etelis	184.9	-21.36
Etelis	184.79	-21.39
Etelis	184.88	-21.39
Etelis	184.78	-21.41
Etelis	184.84	-21.42
Etelis	184.86	-21.42
Etelis	184.43	-21.43
Etelis	184.86	-21.44
Etelis	184.56	-21.45
Etelis	184.55	-21.46
Etelis	184.45	-21.49
Etelis	184.84	-21.49
Etelis	184.86	-21.49
Etelis	184.53	-21.81
Etelis	184.91	-22.01
Etelis	184.84	-22.03
Etelis	184	-22.06
Etelis	184	-22.07
Etelis	185	-22.08
Etelis	184.58	-22.08
Etelis	184.41	-22.09
Etelis	184.83	-22.16
Etelis	183.91	-22.2
Etelis	183.94	-22.2
Etelis	183.91	-22.21
Etelis	183.92	-22.21
Etelis	183.5	-22.22
Etelis	184.75	-22.49
Etelis	184.56	-22.51
Etelis	184.56	-22.52
Etelis	183.89	-22.8
Etelis	184.55	-23.04
Etelis	183.87	-23.18
Etelis	183.93	-23.21
Etelis	182.93	-25.24
Etelis	182.93	-25.25
Etelis	184.41	-23
Etelis	184.8	-22
Etelis	185.51	-19
Etelis	185.86	-19
Etelis	185.76	-18
Etelis	184.51	-15.55
Etelis	186.56	-16.06
Etelis	186.51	-16.58
Etelis	186.46	-16.59
Etelis	184.42	-17.12
Etelis	185.91	-17.32
Etelis	185.89	-17.55
Etelis	185.8	-17.59
Etelis	185.81	-18.02
Etelis	185.85	-18.15
Etelis	185.8	-18.18
Etelis	185.89	-18.2
Etelis	185.75	-18.21
Etelis	185.79	-18.21
Etelis	185.77	-18.25
Etelis	186.45	-18.35
Etelis	185.95	-18.36
Etelis	186.46	-18.44
Etelis	185.88	-18.5
Etelis	185.61	-18.6
Etelis	185.89	-19.02
Etelis	184.43	-19.09
Etelis	185.83	-19.14
Etelis	185.98	-19.15
Etelis	185.85	-19.18
Etelis	185.79	-19.19
Etelis	185.92	-19.2
Etelis	185.44	-19.26
Etelis	185.55	-19.26
Etelis	185.87	-19.27
Etelis	185.88	-19.29
Etelis	185.84	-19.34
Etelis	185.86	-19.35
Etelis	185	-19.37
Etelis	184.99	-19.37
Etelis	185.74	-19.42
Etelis	184.9	-19.45
Etelis	185.74	-19.46
Etelis	185.7	-20.02
Etelis	185.79	-20.13
Etelis	184.87	-20.14
Etelis	185.62	-20.16
Etelis	184.77	-20.17
Etelis	185.71	-20.17
Etelis	185.82	-20.22
Etelis	184.98	-20.28
Etelis	185.67	-20.31
Etelis	184.95	-20.32
Etelis	185.42	-20.32
Etelis	184.68	-20.33
Etelis	185.49	-20.33
Etelis	184.79	-20.34
Etelis	184.95	-20.34
Etelis	184.96	-20.35
Etelis	185.94	-20.35
Etelis	185.47	-20.36
Etelis	185.51	-20.36
Etelis	184.96	-20.39
Etelis	185.53	-20.39
Etelis	184.95	-20.4
Etelis	184.99	-20.4
Etelis	185.42	-20.4
Etelis	185.91	-20.4
Etelis	184.93	-20.41
Etelis	185	-20.44
Etelis	184.94	-20.46
Etelis	185.42	-20.46
Etelis	185.5	-20.48
Etelis	185.43	-20.5
Etelis	184.67	-20.51
Etelis	184.76	-20.53
Etelis	184.77	-21.04
Etelis	184.65	-21.05
Etelis	184.55	-21.08
Etelis	184.58	-21.09
Etelis	184.86	-21.09
Etelis	184.96	-21.12
Etelis	184.61	-21.19
Etelis	184.88	-21.2
Etelis	184.86	-21.24
Etelis	185.47	-21.28
Etelis	185.44	-21.29
Etelis	184.41	-21.35
Etelis	184.83	-21.36
Etelis	184.9	-21.37
Etelis	184.8	-21.38
Etelis	184.83	-21.43
Etelis	184.44	-21.46
Etelis	184.9	-21.46
Etelis	184.52	-21.52
Etelis	184.53	-21.52
Etelis	184.77	-21.53
Etelis	184.9	-21.56
Etelis	184.92	-21.59
Etelis	184.14	-22.02
Etelis	183.88	-22.03
Etelis	184.79	-22.04
Etelis	184.88	-22.04
Etelis	184.05	-22.05
Etelis	184.42	-22.06
Etelis	184.84	-22.06
Etelis	184.58	-22.18
Etelis	183.93	-22.2
Etelis	183.9	-22.21
Etelis	183.93	-22.22
Etelis	183.92	-22.24
Etelis	184.83	-22.35
Etelis	184.58	-22.49
Etelis	184.62	-22.5
Etelis	184.49	-22.54
Etelis	184.58	-22.57
Etelis	184.5	-22.59
Etelis	183.84	-23.18
Etelis	183.83	-23.23
Etelis	183.81	-23.24
Etelis	183.78	-23.41
Etelis	183.79	-23.41
Etelis	182.99	-24.47
Etelis	184.47	-23
Etelis	184.83	-21
Etelis	185.87	-15.36
Etelis	186.51	-15.44
Etelis	186.46	-16.13
Etelis	186.52	-16.58
Etelis	186.47	-16.59
Etelis	186.44	-17.12
Etelis	186.44	-17.14
Etelis	185.9	-17.3
Etelis	185.91	-17.3
Etelis	185.96	-17.36
Etelis	185.76	-17.59
Etelis	185.79	-18.02
Etelis	185.89	-18.08
Etelis	185.9	-18.08
Etelis	185.88	-18.11
Etelis	185.81	-18.23
Etelis	185.8	-18.25
Etelis	185.79	-18.26
Etelis	187	-18.36
Etelis	184.88	-18.42
Etelis	185.64	-18.46
Etelis	186.45	-18.46
Etelis	185.86	-19.01
Etelis	185.86	-19.04
Etelis	185.84	-19.08
Etelis	185.91	-19.14
Etelis	185.8	-19.18
Etelis	185.88	-19.18
Etelis	185.85	-19.2
Etelis	185.89	-19.2
Etelis	185.9	-19.2
Etelis	185.9	-19.21
Etelis	185.84	-19.26
Etelis	185.88	-19.27
Etelis	185.56	-19.28
Etelis	185.87	-19.28
Etelis	184.99	-19.38
Etelis	185.82	-19.39
Etelis	185.75	-19.41
Etelis	185.56	-19.42
Etelis	184.93	-19.45
Etelis	185.45	-19.45
Etelis	184.98	-19.46
Etelis	185.55	-19.51
Etelis	184.91	-20.09
Etelis	185.76	-20.1
Etelis	185.51	-20.11
Etelis	185.68	-20.13
Etelis	185.71	-20.13
Etelis	185.72	-20.14
Etelis	185.7	-20.17
Etelis	184.72	-20.19
Etelis	184.77	-20.19
Etelis	186	-20.2
Etelis	184.7	-20.2
Etelis	184.87	-20.2
Etelis	185.57	-20.2
Etelis	187	-20.25
Etelis	184.78	-20.32
Etelis	185.44	-20.32
Etelis	184.76	-20.33
Etelis	184.42	-20.35
Etelis	184.93	-20.39
Etelis	184.93	-20.4
Etelis	184.94	-20.4
Etelis	185.51	-20.4
Etelis	185.65	-20.4
Etelis	184.99	-20.41
Etelis	184.56	-20.42
Etelis	185.51	-20.42
Etelis	184.91	-20.43
Etelis	184.93	-20.47
Etelis	185.43	-20.47
Etelis	184.56	-20.5
Etelis	184.68	-20.51
Etelis	184.78	-20.51
Etelis	184.9	-20.56
Etelis	184.8	-21.04
Etelis	184.88	-21.07
Etelis	184.62	-21.08
Etelis	184.57	-21.11
Etelis	184.58	-21.11
Etelis	184.58	-21.15
Etelis	184.56	-21.17
Etelis	184.95	-21.17
Etelis	184.59	-21.19
Etelis	184.59	-21.2
Etelis	184.75	-21.42
Etelis	184.76	-21.42
Etelis	184.92	-21.42
Etelis	184.44	-21.44
Etelis	184.88	-21.46
Etelis	184.8	-21.52
Etelis	184	-22.04
Etelis	184.65	-22.04
Etelis	184.43	-22.05
Etelis	184.84	-22.05
Etelis	184.89	-22.05
Etelis	184.44	-22.06
Etelis	184.82	-22.06
Etelis	183.92	-22.08
Etelis	184.84	-22.08
Etelis	183.3	-22.2
Etelis	183.92	-22.22
Etelis	184.59	-22.32
Etelis	184.83	-22.46
Etelis	183.76	-22.5
Etelis	184	-23.02
Etelis	183.86	-23.15
Etelis	183.83	-23.21
Etelis	183.87	-23.25
Etelis	182.99	-25.25
Etelis	182.99	-25.26
Etelis	184.82	-23
Etelis	184.42	-22
Etelis	184.99	-21
Etelis	185.87	-19
Etelis	185.78	-18
Etelis	185.79	-18
Etelis	185.82	-15.19
Etelis	186.63	-15.37
Etelis	186.55	-16.33
Etelis	186.47	-16.57
Etelis	186.55	-16.59
Etelis	186.5	-17.01
Etelis	186.32	-17.14
Etelis	185.93	-17.34
Etelis	185.91	-17.36
Etelis	185.92	-17.37
Etelis	185.78	-17.39
Etelis	185.86	-17.56
Etelis	185.86	-18.1
Etelis	185.58	-18.19
Etelis	185.76	-18.2
Etelis	186.47	-18.36
Etelis	185.96	-18.38
Etelis	185.88	-18.39
Etelis	184.9	-18.45
Etelis	185.89	-18.45
Etelis	185.01	-18.56
Etelis	185.53	-18.57
Etelis	185.85	-18.57
Etelis	185.81	-19.01
Etelis	185.89	-19.05
Etelis	185.84	-19.13
Etelis	185.86	-19.19
Etelis	185.87	-19.2
Etelis	185.89	-19.21
Etelis	184.53	-19.26
Etelis	185.69	-19.3
Etelis	185.82	-19.35
Etelis	185.5	-19.4
Etelis	184.95	-19.42
Etelis	184.91	-19.45
Etelis	185.55	-19.46
Etelis	186.59	-19.56
Etelis	185.75	-20.02
Etelis	185.53	-20.06
Etelis	185.75	-20.09
Etelis	185.48	-20.1
Etelis	185.52	-20.11
Etelis	185.6	-20.14
Etelis	185.95	-20.14
Etelis	184.76	-20.17
Etelis	185.89	-20.2
Etelis	184.99	-20.26
Etelis	184.97	-20.3
Etelis	184.95	-20.31
Etelis	184.97	-20.31
Etelis	185.43	-20.31
Etelis	184.86	-20.32
Etelis	184.97	-20.33
Etelis	185.44	-20.33
Etelis	185	-20.36
Etelis	184.93	-20.36
Etelis	184.99	-20.36
Etelis	185.41	-20.36
Etelis	185.49	-20.39
Etelis	184.97	-20.4
Etelis	184.98	-20.41
Etelis	184.94	-20.42
Etelis	184.95	-20.42
Etelis	184.95	-20.43
Etelis	185.75	-20.43
Etelis	185.6	-20.44
Etelis	184.93	-20.45
Etelis	184.49	-20.51
Etelis	184.92	-20.52
Etelis	184.97	-20.55
Etelis	185	-20.58
Etelis	184.73	-21.07
Etelis	184.58	-21.08
Etelis	184.7	-21.09
Etelis	184.99	-21.09
Etelis	184.79	-21.1
Etelis	184.58	-21.13
Etelis	184.58	-21.14
Etelis	184.6	-21.14
Etelis	184.61	-21.16
Etelis	184.55	-21.19
Etelis	184.6	-21.2
Etelis	184.81	-21.2
Etelis	184.87	-21.2
Etelis	184.58	-21.22
Etelis	184.85	-21.22
Etelis	184.82	-21.3
Etelis	184.64	-21.38
Etelis	184.81	-21.38
Etelis	184.84	-21.4
Etelis	184.5	-21.42
Etelis	184.87	-21.42
Etelis	184.89	-21.42
Etelis	184.9	-21.42
Etelis	184.89	-21.43
Etelis	184.88	-21.44
Etelis	184.82	-21.46
Etelis	184.89	-21.46
Etelis	184.94	-21.46
Etelis	184.66	-21.57
Etelis	185.83	-21.59
Etelis	184.9	-22.01
Etelis	184.92	-22.02
Etelis	184.41	-22.05
Etelis	184.74	-22.1
Etelis	184.84	-22.12
Etelis	183.91	-22.18
Etelis	183.88	-22.19
Etelis	183.92	-22.2
Etelis	185.7	-22.2
Etelis	183.88	-22.22
Etelis	184.59	-22.49
Etelis	184.54	-22.5
Etelis	183.81	-22.51
Etelis	184	-22.52
Etelis	184.57	-22.53
Etelis	184.61	-22.8
Etelis	183.99	-23.02
Etelis	183.99	-23.03
Etelis	184.54	-23.04
Etelis	183.8	-23.09
Etelis	183.89	-23.16
Etelis	183.84	-23.21
Etelis	183.96	-23.21
Etelis	183.94	-23.25
Etelis	183.91	-23.26
Etelis	183.77	-23.39
Etelis	183.79	-23.4
Etelis	183.8	-23.4
Etelis	184.61	-23.59
Etelis	183.99	-23
Etelis	186.5	-17
Etelis	186.58	-15.32
Etelis	186.6	-15.38
Etelis	186.46	-16.11
Etelis	186.51	-16.32
Etelis	186.42	-17.09
Etelis	185.41	-17.14
Etelis	185.85	-17.15
Etelis	185.9	-17.34
Etelis	185.96	-17.34
Etelis	185.9	-17.36
Etelis	185.8	-17.58
Etelis	185.81	-17.58
Etelis	185.83	-18.03
Etelis	185.88	-18.09
Etelis	185.75	-18.25
Etelis	185.66	-18.34
Etelis	184.47	-18.45
Etelis	186.41	-18.45
Etelis	185.85	-18.54
Etelis	185.63	-18.96
Etelis	184.51	-19.01
Etelis	185.85	-19.03
Etelis	185.86	-19.03
Etelis	185.82	-19.05
Etelis	185.49	-19.1
Etelis	185.88	-19.15
Etelis	185.82	-19.18
Etelis	185.85	-19.21
Etelis	185.65	-19.28
Etelis	185.53	-19.36
Etelis	185.55	-19.42
Etelis	185.55	-19.49
Etelis	185.69	-19.5
Etelis	185.76	-20.03
Etelis	185.74	-20.08
Etelis	185.55	-20.1
Etelis	185.61	-20.1
Etelis	185.55	-20.11
Etelis	185.7	-20.14
Etelis	185.53	-20.16
Etelis	185.63	-20.16
Etelis	184.75	-20.19
Etelis	184.82	-20.23
Etelis	185.68	-20.29
Etelis	184.76	-20.31
Etelis	184.78	-20.33
Etelis	184.97	-20.36
Etelis	184.94	-20.39
Etelis	184.9	-20.4
Etelis	184.93	-20.43
Etelis	184.94	-20.43
Etelis	184.96	-20.46
Etelis	184.57	-21.08
Etelis	184.98	-21.11
Etelis	184.83	-21.15
Etelis	184.83	-21.16
Etelis	184.93	-21.31
Etelis	185.47	-21.31
Etelis	184.58	-21.42
Etelis	184.82	-21.42
Etelis	184.65	-21.52
Etelis	184.84	-22.02
Etelis	183.99	-22.05
Etelis	184.51	-22.07
Etelis	184.97	-22.14
Etelis	183.61	-22.2
Etelis	183.88	-22.2
Etelis	184.79	-22.21
Etelis	184.9	-22.21
Etelis	184.5	-22.41
Etelis	184.6	-22.45
Etelis	184.5	-22.49
Etelis	184.54	-22.51
Etelis	185.44	-22.51
Etelis	184.56	-22.55
Etelis	183.9	-23.23
Etelis	184.45	-23
Etelis	183.91	-22
Etelis	185.73	-19
Etelis	185.84	-19
Etelis	186.48	-16.41
Etelis	186.7	-17.01
Etelis	186.42	-17.11
Etelis	185.87	-17.57
Etelis	185.87	-18.03
Etelis	185.79	-18.25
Etelis	185.75	-18.29
Etelis	185.8	-18.32
Etelis	186.48	-18.36
Etelis	185.65	-18.4
Etelis	185.44	-18.58
Etelis	185.82	-19.12
Etelis	185.87	-19.13
Etelis	185.85	-19.14
Etelis	185.93	-19.15
Etelis	185.89	-19.16
Etelis	185.81	-19.2
Etelis	185.94	-19.2
Etelis	185.91	-19.24
Etelis	185.65	-19.34
Etelis	185.83	-19.35
Etelis	184.99	-19.36
Etelis	185.62	-19.42
Etelis	185.54	-19.45
Etelis	185.54	-19.49
Etelis	185.5	-19.51
Etelis	183.74	-19.57
Etelis	185.3	-19.6
Etelis	185.85	-20.03
Etelis	185.73	-20.06
Etelis	185.72	-20.1
Etelis	185.88	-20.14
Etelis	184.78	-20.17
Etelis	185.71	-20.2
Etelis	184.72	-20.21
Etelis	185	-20.37
Etelis	185.8	-20.4
Etelis	185.96	-20.4
Etelis	184.52	-20.44
Etelis	185.43	-20.46
Etelis	184.79	-21.04
Etelis	184.92	-21.07
Etelis	184.8	-21.09
Etelis	184.99	-21.1
Etelis	184.83	-21.14
Etelis	184.57	-21.15
Etelis	184.86	-21.15
Etelis	184.57	-21.16
Etelis	184.88	-21.16
Etelis	184.59	-21.18
Etelis	184.93	-21.2
Etelis	184.56	-21.24
Etelis	184.83	-21.3
Etelis	184.68	-21.36
Etelis	184.83	-21.42
Etelis	184.84	-21.43
Etelis	184.86	-21.43
Etelis	184.79	-21.48
Etelis	184.87	-21.49
Etelis	184.67	-21.51
Etelis	184.9	-22.02
Etelis	184.94	-22.02
Etelis	184.83	-22.03
Etelis	184.42	-22.04
Etelis	184.5	-22.04
Etelis	184.52	-22.04
Etelis	184.75	-22.04
Etelis	184.85	-22.05
Etelis	183.87	-22.06
Etelis	183.99	-22.06
Etelis	184.43	-22.06
Etelis	183.87	-22.14
Etelis	184.88	-22.15
Etelis	184.85	-22.18
Etelis	183.91	-22.22
Etelis	184.61	-22.47
Etelis	184.6	-22.49
Etelis	184.8	-22.49
Etelis	183.75	-22.51
Etelis	184.49	-22.51
Etelis	184.6	-22.55
Etelis	184.41	-22.59
Etelis	184.83	-23.02
Etelis	184.6	-23.04
Etelis	183.69	-23.17
Etelis	183.88	-23.2
Etelis	183.92	-23.3
Etelis	184	-23
Etelis	184.5	-23
Etelis	186.45	-16.11
Etelis	186.43	-17.11
Etelis	184.43	-17.15
Etelis	185.9	-17.29
Etelis	185.96	-17.31
Etelis	185.9	-17.33
Etelis	185.91	-17.33
Etelis	185.89	-17.51
Etelis	185.8	-18.01
Etelis	185.88	-18.1
Etelis	185.79	-18.18
Etelis	185.8	-18.26
Etelis	185.85	-18.37
Etelis	185.04	-18.56
Etelis	185.55	-18.58
Etelis	185.87	-19.02
Etelis	185.48	-19.11
Etelis	185.85	-19.12
Etelis	185.87	-19.15
Etelis	185.89	-19.19
Etelis	185.93	-19.2
Etelis	185.81	-19.21
Etelis	185.89	-19.22
Etelis	185.88	-19.25
Etelis	185.72	-19.26
Etelis	185.79	-19.26
Etelis	185.83	-19.27
Etelis	184.92	-19.37
Etelis	184.54	-19.42
Etelis	184.75	-19.42
Etelis	185.54	-19.5
Etelis	185.55	-19.5
Etelis	185	-19.65
Etelis	185.2	-19.9
Etelis	185.96	-20.11
Etelis	184.96	-20.3
Etelis	185.5	-20.36
Etelis	185.63	-20.43
Etelis	184.98	-20.44
Etelis	185.45	-20.44
Etelis	184.94	-20.47
Etelis	185.44	-20.51
Etelis	184.47	-20.57
Etelis	184.96	-20.58
Etelis	184.83	-21.07
Etelis	184.54	-21.09
Etelis	184.57	-21.1
Etelis	184.83	-21.26
Etelis	184.89	-21.36
Etelis	184.68	-21.41
Etelis	184.45	-21.45
Etelis	184.8	-21.45
Etelis	184.84	-21.48
Etelis	184.53	-21.51
Etelis	185	-22.01
Etelis	183.41	-22.01
Etelis	184.82	-22.03
Etelis	184.44	-22.04
Etelis	184.55	-22.04
Etelis	184.83	-22.06
Etelis	184.84	-22.16
Etelis	184.91	-22.2
Etelis	184.93	-22.21
Etelis	184.49	-22.4
Etelis	184.48	-22.49
Etelis	184.49	-22.5
Etelis	184.61	-22.5
Etelis	184.51	-22.57
Etelis	184.55	-22.57
Etelis	183.52	-23.01
Etelis	183.84	-23.31
Etelis	186.51	-23
Etelis	184.71	-22
Etelis	184.84	-22
Etelis	184.89	-22
Etelis	184.99	-22
Etelis	186.62	-15.36
Etelis	186.6	-15.37
Etelis	185.87	-17.56
Etelis	185.84	-18.02
Etelis	185.85	-18.08
Etelis	185.86	-18.15
Etelis	187.94	-18.38
Etelis	186.49	-18.42
Etelis	185.42	-19.01
Etelis	185.79	-19.02
Etelis	185.88	-19.03
Etelis	185.82	-19.14
Etelis	185.82	-19.15
Etelis	185.85	-19.15
Etelis	185.85	-19.16
Etelis	185.78	-19.18
Etelis	185.89	-19.18
Etelis	185.85	-19.19
Etelis	185.98	-19.2
Etelis	183.44	-19.26
Etelis	185.65	-19.26
Etelis	185.64	-19.28
Etelis	185.86	-19.29
Etelis	184.85	-19.3
Etelis	185.53	-19.45
Etelis	185.55	-19.45
Etelis	185.74	-20.02
Etelis	185.7	-20.13
Etelis	185.41	-20.27
Etelis	184.99	-20.28
Etelis	184.95	-20.37
Etelis	184.91	-20.4
Etelis	184.57	-20.42
Etelis	184.89	-20.42
Etelis	185.59	-20.42
Etelis	185.6	-20.42
Etelis	184.57	-21.14
Etelis	184.86	-21.2
Etelis	184.94	-21.21
Etelis	184.61	-21.22
Etelis	185	-21.23
Etelis	184.86	-21.37
Etelis	184.94	-21.53
Etelis	184.9	-21.58
Etelis	184.78	-22.07
Etelis	183.86	-22.08
Etelis	184.84	-22.09
Etelis	184.86	-22.15
Etelis	184.81	-22.4
Etelis	184.84	-22.5
Etelis	184.59	-22.52
Etelis	184.54	-22.53
Etelis	182.94	-25.26
Etelis	184.51	-23
Etelis	184.52	-23
Etelis	183.82	-22
Etelis	184.81	-22
Etelis	186.49	-17
Etelis	186.62	-15.35
Etelis	186.42	-16.14
Etelis	186.51	-16.5
Etelis	186.5	-16.56
Etelis	186.48	-16.59
Etelis	186.51	-16.59
Etelis	186.46	-17.11
Etelis	186.42	-17.12
Etelis	184.42	-17.15
Etelis	186.42	-17.15
Etelis	185.87	-17.18
Etelis	185.94	-17.34
Etelis	185.88	-17.36
Etelis	185.89	-17.5
Etelis	185.87	-17.55
Etelis	185.8	-18.02
Etelis	185.89	-18.06
Etelis	185.86	-18.08
Etelis	185.74	-18.17
Etelis	185.76	-18.18
Etelis	185.78	-18.18
Etelis	185.76	-18.19
Etelis	185.79	-18.2
Etelis	185.77	-18.21
Etelis	186.47	-18.26
Etelis	185.8	-18.36
Etelis	185.87	-18.36
Etelis	185.74	-18.37
Etelis	185.93	-18.39
Etelis	185.86	-18.56
Etelis	185.5	-18.57
Etelis	185.54	-18.88
Etelis	185.83	-19.12
Etelis	185.89	-19.13
Etelis	185.88	-19.14
Etelis	185.83	-19.17
Etelis	185.91	-19.2
Etelis	185.91	-19.21
Etelis	185.83	-19.23
Etelis	185.98	-19.23
Etelis	185.81	-19.24
Etelis	185.87	-19.24
Etelis	185.8	-19.27
Etelis	185.45	-19.28
Etelis	185.42	-19.3
Etelis	185.85	-19.34
Etelis	185.9	-19.41
Etelis	185.56	-19.45
Etelis	185.85	-19.45
Etelis	185.56	-19.49
Etelis	184.9	-19.51
Etelis	185.65	-20.08
Etelis	185.74	-20.09
Etelis	185.49	-20.1
Etelis	185.8	-20.14
Etelis	185.7	-20.16
Etelis	185.72	-20.24
Etelis	185	-20.26
Etelis	185.72	-20.28
Etelis	185.67	-20.29
Etelis	184.99	-20.34
Etelis	184.88	-20.36
Etelis	184.95	-20.38
Etelis	185.62	-20.39
Etelis	184.98	-20.45
Etelis	185.43	-20.52
Etelis	185.41	-21.02
Etelis	184.58	-21.07
Etelis	184.89	-21.07
Etelis	184.5	-21.08
Etelis	184.89	-21.09
Etelis	184.98	-21.13
Etelis	184.63	-21.15
Etelis	184.55	-21.16
Etelis	184.58	-21.16
Etelis	184.6	-21.17
Etelis	184.51	-21.19
Etelis	184.57	-21.19
Etelis	184.61	-21.21
Etelis	184.91	-21.38
Etelis	184.8	-21.4
Etelis	184.88	-21.4
Etelis	184.9	-21.4
Etelis	184.86	-21.41
Etelis	184.79	-21.42
Etelis	184.51	-21.46
Etelis	184.91	-21.46
Etelis	184.62	-21.53
Etelis	184.91	-21.59
Etelis	184.91	-22.02
Etelis	184.41	-22.04
Etelis	184.87	-22.04
Etelis	186.42	-22.04
Etelis	184.69	-22.05
Etelis	183.43	-22.06
Etelis	184.92	-22.06
Etelis	184.82	-22.08
Etelis	184.93	-22.08
Etelis	183.78	-22.19
Etelis	183.88	-22.3
Etelis	183.89	-22.3
Etelis	184	-22.45
Etelis	184.83	-22.47
Etelis	184.63	-22.5
Etelis	184.79	-22.5
Etelis	184.58	-22.52
Etelis	184	-22.57
Etelis	184.62	-22.58
Etelis	184	-22.59
Etelis	183.93	-23.03
Etelis	183.88	-23.16
Etelis	183.94	-23.21
Etelis	183.96	-23.22
Etelis	183.93	-23.25
Etelis	183.87	-23.3
Etelis	183.94	-23.3
Etelis	186.66	-16.13
Etelis	185.91	-17.29
Etelis	185.66	-17.4
Etelis	185.87	-17.5
Etelis	185.88	-17.57
Etelis	185.79	-18.01
Etelis	185.91	-18.08
Etelis	185.92	-18.08
Etelis	185.86	-18.11
Etelis	186.41	-18.34
Etelis	185.98	-18.35
Etelis	185.62	-18.46
Etelis	185.88	-18.57
Etelis	185.87	-19.01
Etelis	185.46	-19.09
Etelis	185.8	-19.11
Etelis	185.44	-19.2
Etelis	185.87	-19.21
Etelis	185.85	-19.25
Etelis	185.43	-19.26
Etelis	185.85	-19.28
Etelis	186.56	-19.29
Etelis	185.83	-19.31
Etelis	185.4	-19.38
Etelis	184.98	-19.42
Etelis	185	-19.45
Etelis	184.9	-19.46
Etelis	185.56	-19.5
Etelis	184.78	-19.54
Etelis	184.8	-19.59
Etelis	185.73	-20.1
Etelis	185.85	-20.14
Etelis	184.5	-20.21
Etelis	185.42	-20.3
Etelis	185.5	-20.39
Etelis	185.52	-20.45
Etelis	184.86	-21.16
Etelis	184.94	-21.24
Etelis	184.91	-21.37
Etelis	184.87	-21.43
Etelis	184.88	-21.45
Etelis	184.6	-21.5
Etelis	184.92	-21.53
Etelis	183.85	-22.14
Etelis	184.86	-22.2
Etelis	183.89	-22.21
Etelis	183.87	-22.24
Etelis	184.49	-22.49
Etelis	184.82	-22.49
Etelis	184.88	-22.52
Etelis	185.58	-22.57
Etelis	183.87	-23.33
Etelis	184.45	-25
Etelis	184.77	-21
Etelis	186.57	-15.42
Etelis	186.56	-16.29
Etelis	184.62	-17.15
Etelis	185.93	-17.32
Etelis	185.56	-17.36
Etelis	185.82	-17.59
Etelis	185.85	-18.09
Etelis	185.87	-18.09
Etelis	184.7	-18.3
Etelis	185.54	-18.49
Etelis	185.84	-18.59
Etelis	185.88	-19.02
Etelis	185.79	-19.18
Etelis	185.43	-19.25
Etelis	185.79	-19.25
Etelis	185.8	-19.26
Etelis	185.89	-19.28
Etelis	185.59	-19.56
Etelis	185.74	-20.07
Etelis	185.7	-20.09
Etelis	185.71	-20.09
Etelis	185.66	-20.13
Etelis	185.8	-20.13
Etelis	185.68	-20.26
Etelis	184.96	-20.36
Etelis	184.9	-20.41
Etelis	185.43	-20.49
Etelis	185.44	-20.53
Etelis	184.93	-21.08
Etelis	184.57	-21.09
Etelis	184.84	-21.09
Etelis	184.62	-21.1
Etelis	184.59	-21.17
Etelis	184.52	-21.18
Etelis	184.85	-21.2
Etelis	184.8	-21.24
Etelis	184.86	-21.36
Etelis	184.85	-21.42
Etelis	184.58	-21.43
Etelis	184.88	-21.43
Etelis	184.54	-21.48
Etelis	184.8	-21.48
Etelis	184.81	-22.01
Etelis	184.84	-22.01
Etelis	183.41	-22.04
Etelis	184.74	-22.04
Etelis	183.86	-22.09
Etelis	184.49	-22.45
Etelis	184.59	-22.53
Etelis	184.5	-23.01
Etelis	184.6	-23.02
Etelis	183.82	-23.2
Etelis	183.82	-23.23
Etelis	183.83	-23.26
Etelis	183.91	-23.28
Etelis	183.82	-23.3
Etelis	184.84	-23.44
Etelis	184.55	-23
Etelis	184.41	-22
Etelis	184.73	-22
Etelis	185.5	-19
Etelis	186.53	-16.57
Etelis	185.83	-17.59
Etelis	185.66	-18.47
Etelis	185.86	-19.13
Etelis	185.9	-19.14
Etelis	185.88	-19.21
Etelis	185.78	-19.22
Etelis	185.82	-19.23
Etelis	185.85	-19.47
Etelis	185.74	-20.13
Etelis	185.79	-20.14
Etelis	185.76	-20.17
Etelis	184.92	-20.41
Etelis	184.94	-20.41
Etelis	184.99	-20.59
Etelis	184.78	-21.05
Etelis	184.65	-21.07
Etelis	184.87	-21.07
Etelis	184.89	-21.38
Etelis	184.89	-21.44
Etelis	184.84	-21.46
Etelis	184.81	-21.47
Etelis	184.82	-22.02
Etelis	185.98	-22.05
Etelis	184.83	-22.12
Etelis	184.7	-22.2
Etelis	184.48	-22.45
Etelis	183.9	-23.26
Etelis	183.8	-23.41
Etelis	185.88	-19
Etelis	185.87	-17
Etelis	186.51	-17
Etelis	186.59	-15.39
Etelis	186.52	-16.4
Etelis	186.43	-16.58
Etelis	185.92	-17.3
Etelis	185.1	-17.34
Etelis	185.93	-17.36
Etelis	185.85	-18.07
Etelis	185.86	-18.09
Etelis	185.85	-18.1
Etelis	184.9	-18.41
Etelis	184.58	-19.17
Etelis	185.7	-19.3
Etelis	185.81	-19.34
Etelis	185.57	-19.36
Etelis	185.78	-19.36
Etelis	185.86	-19.39
Etelis	185.75	-20.14
Etelis	185.9	-20.14
Etelis	185.41	-20.3
Etelis	184.75	-20.33
Etelis	184.55	-20.45
Etelis	185.42	-20.52
Etelis	185.41	-20.55
Etelis	184.86	-20.59
Etelis	184.57	-21.07
Etelis	184.9	-21.1
Etelis	185.47	-21.29
Etelis	184.86	-21.4
Etelis	184.45	-21.47
Etelis	184.58	-21.52
Etelis	184.83	-22.07
Etelis	184.89	-22.13
Etelis	184.93	-22.2
Etelis	184.85	-22.29
Etelis	183.82	-22.37
Etelis	183.83	-23.25
Etelis	183.92	-22
Etelis	185.83	-19
Etelis	186.62	-15.32
Etelis	186.62	-15.34
Etelis	186.54	-16.38
Etelis	186.47	-16.45
Etelis	186.5	-16.59
Etelis	186.52	-16.59
Etelis	185.94	-17.35
Etelis	185.43	-17.57
Etelis	185.88	-18.04
Etelis	185.85	-18.11
Etelis	185.77	-18.18
Etelis	185.67	-18.22
Etelis	185.81	-18.25
Etelis	185	-18.3
Etelis	186.46	-18.43
Etelis	185.84	-18.58
Etelis	185.83	-18.59
Etelis	185.85	-19.01
Etelis	185.89	-19.1
Etelis	185.83	-19.15
Etelis	185.74	-19.23
Etelis	185.81	-19.23
Etelis	185.71	-19.27
Etelis	185.93	-19.27
Etelis	184.95	-19.4
Etelis	185.62	-19.44
Etelis	185.56	-19.52
Etelis	185	-19.57
Etelis	185.49	-20.09
Etelis	185.72	-20.09
Etelis	185.61	-20.13
Etelis	185.19	-20.14
Etelis	185.71	-20.14
Etelis	185.7	-20.15
Etelis	185.62	-20.17
Etelis	185.42	-20.36
Etelis	185.61	-20.4
Etelis	184.56	-20.41
Etelis	185.33	-20.47
Etelis	184.6	-21.04
Etelis	184.54	-21.08
Etelis	184.56	-21.08
Etelis	184.55	-21.14
Etelis	186.6	-21.17
Etelis	184.82	-21.2
Etelis	184.89	-21.32
Etelis	185.46	-21.36
Etelis	184.89	-21.41
Etelis	185.86	-21.43
Etelis	184.81	-21.49
Etelis	184.44	-21.96
Etelis	184.43	-22.04
Etelis	184.42	-22.05
Etelis	184.8	-22.05
Etelis	184.82	-22.05
Etelis	184.88	-22.05
Etelis	184.8	-22.08
Etelis	183.82	-22.18
Etelis	183.9	-22.19
Etelis	184.58	-22.4
Etelis	184.49	-22.42
Etelis	184.51	-22.42
Etelis	183.48	-22.5
Etelis	184.48	-22.5
Etelis	184.52	-22.51
Etelis	184.6	-22.51
Etelis	184.8	-22.51
Etelis	184.61	-22.59
Etelis	183.98	-23.02
Etelis	184	-23.03
Etelis	184.83	-23.04
Etelis	183.77	-23.12
Etelis	183.62	-23.17
Etelis	183.83	-23.18
Etelis	183.96	-23.18
Etelis	185.79	-23.18
Etelis	183.47	-23.2
Etelis	183.83	-23.22
Etelis	183.82	-23.31
Etelis	183.94	-23.31
Etelis	183.76	-23.37
Etelis	183.8	-23.42
Etelis	183.82	-23.42
Etelis	184.48	-25
Etelis	183.77	-23
Etelis	184.91	-22
Etelis	186.5	-16.55
Etelis	185.76	-17.34
Etelis	185.84	-17.34
Etelis	185.86	-17.35
Etelis	185.57	-17.36
Etelis	186.42	-17.55
Etelis	185.88	-17.59
Etelis	185.82	-18.01
Etelis	185.85	-18.06
Etelis	183.85	-18.1
Etelis	185.81	-18.18
Etelis	185.43	-19.06
Etelis	185.9	-19.15
Etelis	185.88	-19.23
Etelis	185.89	-19.23
Etelis	185.93	-19.23
Etelis	185.74	-19.26
Etelis	185.82	-19.33
Etelis	185.58	-19.46
Etelis	185.67	-20.13
Etelis	185.6	-20.2
Etelis	185.59	-20.36
Etelis	185.5	-20.38
Etelis	184.63	-21.08
Etelis	184.62	-21.15
Etelis	184.85	-21.17
Etelis	184.8	-21.2
Etelis	184.98	-21.23
Etelis	184.57	-21.42
Etelis	184.64	-21.42
Etelis	184.78	-21.43
Etelis	184.9	-21.44
Etelis	184.77	-21.46
Etelis	186.88	-22.03
Etelis	183.62	-22.2
Etelis	183.9	-22.2
Etelis	184.56	-22.57
Etelis	184.89	-22.6
Etelis	184.52	-23.01
Etelis	184.57	-23.02
Etelis	183.97	-23.09
Etelis	183.86	-23.19
Etelis	184.72	-22
Etelis	185.9	-17.31
Etelis	185.84	-17.56
Etelis	185.75	-17.59
Etelis	185.54	-18.58
Etelis	185.87	-19.29
Etelis	185.87	-19.31
Etelis	185.63	-19.36
Etelis	185.57	-19.38
Etelis	184.59	-19.45
Etelis	185.91	-20.08
Etelis	185.65	-20.15
Etelis	185.42	-20.23
Etelis	184.89	-20.29
Etelis	184.68	-20.32
Etelis	185.43	-20.38
Etelis	184.9	-20.42
Etelis	184.52	-21.1
Etelis	184.76	-21.14
Etelis	184.87	-21.15
Etelis	184.88	-21.25
Etelis	184.87	-21.36
Etelis	184.77	-21.41
Etelis	184.49	-22.05
Etelis	184.83	-22.05
Etelis	183.86	-22.21
Etelis	184.84	-22.22
Etelis	183.86	-22.37
Etelis	184.41	-22.49
Etelis	184.88	-22.49
Etelis	183.77	-22.5
Etelis	184.86	-22.51
Etelis	184.43	-22.53
Etelis	184.48	-23.01
Etelis	184.52	-23.02
Etelis	184.89	-23.03
Etelis	183.82	-23.19
Etelis	183.96	-23.19
Etelis	183.8	-23.23
Etelis	183.77	-23.38
Etelis	186.62	-16.02
Etelis	186.55	-16.25
Etelis	185.93	-19.14
Etelis	185.8	-19.2
Etelis	185.87	-19.25
Etelis	185.57	-19.37
Etelis	185.56	-19.47
Etelis	184.91	-19.48
Etelis	185.74	-20.04
Etelis	184.92	-20.4
Etelis	185.46	-21.15
Etelis	185.42	-21.17
Etelis	184.56	-21.36
Etelis	184.9	-21.43
Etelis	184.86	-21.47
Etelis	184.41	-22.03
Etelis	184.83	-22.08
Etelis	184.72	-22.14
Etelis	183.88	-22.21
Etelis	184.47	-22.53
Etelis	184.85	-22.59
Etelis	183.83	-23.17
Etelis	183.85	-23.21
Etelis	183.87	-23.23
Etelis	186.51	-17.53
Etelis	185.85	-17.57
Etelis	185.78	-18.01
Etelis	185.78	-18.23
Etelis	185.73	-18.24
Etelis	185.57	-18.36
Etelis	185.66	-18.43
Etelis	185.91	-19.02
Etelis	185.65	-19.25
Etelis	183.5	-19.26
Etelis	185.65	-19.4
Etelis	185.53	-19.52
Etelis	185.46	-20.11
Etelis	184.83	-20.41
Etelis	185.41	-20.5
Etelis	184.67	-20.53
Etelis	184.87	-21.1
Etelis	185.44	-21.12
Etelis	184.85	-21.43
Etelis	184.85	-21.46
Etelis	184.48	-21.49
Etelis	184.88	-22.19
Etelis	184.6	-22.21
Etelis	183.94	-22.22
Etelis	183.59	-22.49
Etelis	184.62	-22.49
Etelis	183.74	-22.51
Etelis	184.6	-22.52
Etelis	184.88	-23.11
Etelis	183.87	-23.17
Etelis	183.99	-23.18
Etelis	183.76	-23.41
Etelis	184.48	-23
Etelis	184.8	-23
Etelis	185.81	-23
Etelis	184.47	-22
Etelis	184.5	-22
Etelis	186.54	-15.4
Etelis	186.58	-15.48
Etelis	186.47	-16.13
Etelis	186.42	-16.15
Etelis	184.56	-16.32
Etelis	186.49	-16.46
Etelis	186.48	-16.57
Etelis	186.45	-16.58
Etelis	186.46	-17.14
Etelis	186.43	-17.15
Etelis	185.93	-17.35
Etelis	185.94	-17.43
Etelis	185.86	-17.52
Etelis	185.86	-17.58
Etelis	185.84	-18.06
Etelis	185.84	-18.1
Etelis	185.78	-18.19
Etelis	185.92	-18.2
Etelis	185.77	-18.22
Etelis	185.76	-18.28
Etelis	185.55	-18.57
Etelis	185.81	-19.11
Etelis	185.8	-19.15
Etelis	185.87	-19.16
Etelis	185.88	-19.16
Etelis	184.79	-19.21
Etelis	185.86	-19.21
Etelis	185.88	-19.24
Etelis	185.83	-19.3
Etelis	185.65	-19.35
Etelis	185.83	-19.36
Etelis	184.55	-19.47
Etelis	185.55	-19.52
Etelis	185.76	-20.02
Etelis	184.67	-20.05
Etelis	185.74	-20.06
Etelis	184.9	-20.08
Etelis	185.64	-20.09
Etelis	185.86	-20.09
Etelis	185.87	-20.13
Etelis	184.74	-20.18
Etelis	184.78	-20.2
Etelis	184.94	-20.33
Etelis	184.93	-20.49
Etelis	184.68	-21.03
Etelis	184.92	-21.04
Etelis	185	-21.1
Etelis	184.8	-21.14
Etelis	184.88	-21.18
Etelis	184.81	-21.23
Etelis	184.85	-21.24
Etelis	184.93	-21.3
Etelis	184.82	-21.36
Etelis	184.82	-21.39
Etelis	184.81	-21.41
Etelis	184.55	-21.42
Etelis	184.44	-21.43
Etelis	184.61	-21.43
Etelis	184.79	-21.43
Etelis	184.44	-21.45
Etelis	184.92	-21.46
Etelis	184.51	-21.48
Etelis	184.77	-21.49
Etelis	185.85	-21.49
Etelis	184.8	-22.01
Etelis	184.83	-22.04
Etelis	184.4	-22.06
Etelis	184.65	-22.06
Etelis	184.63	-22.07
Etelis	183.92	-22.17
Etelis	184.82	-22.21
Etelis	183.87	-22.22
Etelis	183.95	-22.22
Etelis	183.93	-22.3
Etelis	184.42	-22.31
Etelis	184.58	-22.5
Etelis	184.48	-22.51
Etelis	184.66	-22.53
Etelis	184.52	-22.57
Etelis	184.63	-22.59
Etelis	183.54	-23.04
Etelis	183.9	-23.17
Etelis	183.84	-23.23
Etelis	183.87	-23.24
Etelis	183.82	-23.25
Etelis	186.55	-15.36
Etelis	186.56	-16.32
Etelis	186.47	-16.55
Etelis	185.76	-17.08
Etelis	185.79	-18.05
Etelis	185.82	-18.25
Etelis	185.49	-19.09
Etelis	185.9	-19.13
Etelis	185.5	-19.24
Etelis	185.81	-19.26
Etelis	184.85	-20.4
Etelis	184.62	-21.01
Etelis	184.66	-21.12
Etelis	184.84	-21.14
Etelis	184.91	-21.31
Etelis	184.8	-21.36
Etelis	184.55	-21.44
Etelis	184.87	-21.48
Etelis	183.94	-22.21
Etelis	184.69	-22.27
Etelis	184.88	-22.36
Etelis	184.86	-22.41
Etelis	184.51	-22.55
Etelis	183.84	-23.2
Etelis	183.91	-23.21
Etelis	185.87	-18
Etelis	186.61	-15.32
Etelis	186.55	-16.32
Etelis	186.56	-16.33
Etelis	186.51	-16.55
Etelis	185.81	-17.59
Etelis	185.8	-18.23
Etelis	186.46	-18.36
Etelis	185.82	-19.13
Etelis	185.88	-19.13
Etelis	185.87	-19.14
Etelis	185.47	-19.26
Etelis	185.85	-19.26
Etelis	185.59	-19.34
Etelis	184.91	-19.46
Etelis	185.79	-20.19
Etelis	185.72	-20.2
Etelis	184.98	-20.36
Etelis	185.71	-20.39
Etelis	184.87	-21.16
Etelis	184.89	-21.24
Etelis	184.88	-21.3
Etelis	184.91	-21.39
Etelis	184.7	-21.4
Etelis	184.84	-21.41
Etelis	184.85	-21.41
Etelis	184.8	-21.44
Etelis	184.56	-22.06
Etelis	184.62	-22.56
Etelis	184.57	-23.03
Etelis	183.84	-23.3
Etelis	184.47	-23.53
Etelis	186.54	-16.32
Etelis	185.75	-17.18
Etelis	185.48	-18.35
Etelis	185.7	-19.36
Etelis	185.69	-20.1
Etelis	184.98	-20.35
Etelis	184.81	-21.1
Etelis	183.75	-22.49
Etelis	184.48	-22.53
Etelis	184.63	-22.53
Etelis	183.8	-23.19
Etelis	186.52	-15.38
Etelis	185.93	-17.37
Etelis	185.68	-17.57
Etelis	185.92	-18.07
Etelis	185.91	-19.25
Etelis	185.7	-19.28
Etelis	184.72	-19.36
Etelis	185.69	-20.14
Etelis	185.58	-20.32
Etelis	184.69	-20.51
Etelis	184.45	-21.1
Etelis	184.75	-21.11
Etelis	184.47	-21.29
Etelis	184.89	-21.39
Etelis	184.91	-21.44
Etelis	184.68	-21.45
Etelis	184.84	-21.45
Etelis	184.75	-22.08
Etelis	184.62	-22.52
Etelis	187.56	-16.32
Etelis	186.42	-17.13
Etelis	185	-17.37
Etelis	187.46	-18.36
Etelis	185.86	-18.57
Etelis	185.87	-18.57
Etelis	185.75	-19.15
Etelis	185.83	-19.18
Etelis	185.95	-19.2
Etelis	185.83	-19.22
Etelis	185.54	-19.25
Etelis	184.44	-19.42
Etelis	184.91	-19.43
Etelis	185.83	-19.45
Etelis	185.57	-20.09
Etelis	185.45	-20.1
Etelis	184.86	-20.42
Etelis	185.61	-20.42
Etelis	185.59	-20.44
Etelis	184.91	-21.02
Etelis	184.85	-21.09
Etelis	184.53	-21.1
Etelis	184.8	-21.11
Etelis	184.57	-21.17
Etelis	184.85	-21.39
Etelis	184.86	-22.03
Etelis	184.91	-22.03
Etelis	183.87	-22.2
Etelis	184.56	-22.49
Etelis	184.84	-22.51
Etelis	184.41	-22.53
Etelis	184.47	-22.55
Etelis	184.5	-22.56
Etelis	183.9	-23.19
Etelis	183.81	-23.2
Etelis	184.6	-22
Etelis	185.34	-17.35
Etelis	185.67	-17.57
Etelis	185.76	-18.02
Etelis	185.95	-19.04
Etelis	185.99	-19.3
Etelis	185.75	-20.08
Etelis	185.92	-20.14
Etelis	184.48	-20.21
Etelis	185.98	-20.31
Etelis	184.88	-21.21
Etelis	184.8	-21.42
Etelis	184.84	-22.04
Etelis	184.51	-22.59
Etelis	184.43	-23.04
Etelis	184.41	-23.07
Etelis	184.85	-22
Etelis	186.72	-15.35
Etelis	186.42	-17.14
Etelis	185.87	-18.1
Etelis	186.48	-18.32
Etelis	185.77	-19.27
Etelis	185.88	-19.43
Etelis	185.62	-20.14
Etelis	184.9	-20.43
Etelis	184.7	-21.07
Etelis	184.59	-21.14
Etelis	184.59	-21.15
Etelis	184.82	-21.41
Etelis	184.8	-21.43
Etelis	184.86	-21.45
Etelis	183.53	-21.52
Etelis	183.93	-22.04
Etelis	184.8	-22.36
Etelis	184.77	-22.41
Etelis	184.5	-22.48
Etelis	183.74	-22.49
Etelis	184.61	-22.49
Etelis	184.84	-22.49
Etelis	184.41	-22.5
Etelis	184.51	-22.52
Etelis	183.96	-23.15
Etelis	184.9	-22
Etelis	186.54	-16.33
Etelis	185.94	-17.1
Etelis	185.92	-17.34
Etelis	185.01	-18.01
Etelis	185.88	-19.04
Etelis	185.89	-19.08
Etelis	185.03	-19.35
Etelis	184.51	-19.45
Etelis	185.71	-20.15
Etelis	185.53	-20.41
Etelis	184.9	-21.03
Etelis	184.59	-21.06
Etelis	184.56	-21.14
Etelis	184.9	-21.32
Etelis	184.77	-21.43
Etelis	184.77	-22.14
Etelis	183.79	-22.37
Etelis	184.71	-22.5
Etelis	184.62	-23.02
Etelis	183.89	-23.29
Etelis	183.76	-23.38
Etelis	185.75	-18.19
Etelis	186.45	-18.26
Etelis	186.45	-18.44
Etelis	185.86	-19.1
Etelis	185.87	-19.19
Etelis	185.88	-19.2
Etelis	184.55	-20.41
Etelis	185.57	-20.45
Etelis	184.97	-21.13
Etelis	184.83	-21.52
Etelis	183.8	-22.25
Etelis	184.5	-22.44
Etelis	183.86	-23.17
Etelis	186.49	-23
Etelis	184.51	-19
Etelis	186.61	-15.35
Etelis	186.51	-16.51
Etelis	186.42	-16.55
Etelis	186.45	-16.55
Etelis	186.52	-16.55
Etelis	185.93	-17.33
Etelis	185.91	-17.84
Etelis	185.89	-18.02
Etelis	185.87	-18.49
Etelis	185.83	-19.02
Etelis	185.81	-19.14
Etelis	185.89	-19.25
Etelis	185.69	-19.29
Etelis	185.85	-19.3
Etelis	185.71	-19.31
Etelis	185.84	-19.35
Etelis	185.79	-19.41
Etelis	185.78	-19.44
Etelis	185.83	-19.51
Etelis	185.74	-20.05
Etelis	185.85	-20.06
Etelis	185	-20.16
Etelis	185.71	-20.28
Etelis	184.48	-20.33
Etelis	184.84	-21.15
Etelis	184.56	-21.16
Etelis	184.98	-21.17
Etelis	185.48	-21.28
Etelis	184.88	-21.29
Etelis	184.86	-21.3
Etelis	184.69	-21.42
Etelis	185.83	-21.42
Etelis	185.9	-21.45
Etelis	184.45	-21.46
Etelis	184.51	-21.52
Etelis	184.52	-21.53
Etelis	184.85	-22.02
Etelis	183.96	-22.05
Etelis	184.87	-22.05
Etelis	185	-22.06
Etelis	184.75	-22.06
Etelis	184.85	-22.07
Etelis	184.89	-22.08
Etelis	184.78	-22.12
Etelis	184.64	-22.5
Etelis	183.82	-22.55
Etelis	184.47	-22.59
Etelis	184.59	-22.59
Etelis	183.91	-23.12
Etelis	183.94	-23.24
Etelis	183.87	-23.28
Etelis	183.87	-23.29
Etelis	184.9	-23.31
Etelis	184.63	-23.53
Etelis	184.93	-22
Etelis	185.8	-18
Etelis	186.45	-16.13
Etelis	186.44	-16.55
Etelis	185.82	-18.6
Etelis	185.87	-19.03
Etelis	185.82	-19.31
Etelis	185.74	-19.36
Etelis	184.53	-21.08
Etelis	185	-21.17
Etelis	185.43	-21.26
Etelis	184.83	-21.5
Etelis	184.55	-21.52
Etelis	184.89	-22.01
Etelis	183.72	-22.2
Etelis	183.95	-22.2
Etelis	183.82	-23.4
Etelis	186.52	-17
Etelis	186.85	-17.16
Etelis	185.85	-19.33
Etelis	184.59	-20.41
Etelis	184.81	-21.04
Etelis	184.61	-21.14
Etelis	184.6	-21.22
Etelis	184.82	-21.24
Etelis	184.9	-21.3
Etelis	184.48	-21.43
Etelis	184.61	-22.56
Etelis	184.54	-23.01
Etelis	184.86	-22
Etelis	185.88	-17.1
Etelis	185.96	-17.32
Etelis	184.91	-19.2
Etelis	185.84	-19.23
Etelis	185.65	-19.37
Etelis	185.81	-19.38
Etelis	185.76	-20.15
Etelis	184.83	-21.34
Etelis	184.83	-21.44
Etelis	184.48	-22.59
Etelis	184.6	-22.59
Etelis	184.83	-22
Etelis	185.88	-17.37
Etelis	185.88	-17.56
Etelis	185.9	-18.1
Etelis	185.82	-18.19
Etelis	184.46	-18.44
Etelis	185.44	-19.23
Etelis	185.83	-19.34
Etelis	185.45	-19.36
Etelis	185.63	-19.44
Etelis	184.92	-21.14
Etelis	184.53	-21.48
Etelis	184.48	-22.23
Etelis	183.92	-22.28
Etelis	184.47	-22.49
Etelis	183.85	-23.16
Etelis	186.47	-16.53
Etelis	185.96	-17.3
Etelis	185.87	-18.07
Etelis	185.29	-18.19
Etelis	185.78	-18.21
Etelis	185.88	-18.49
Etelis	185.86	-19.09
Etelis	185.53	-19.41
Etelis	185.57	-19.44
Etelis	185.6	-19.45
Etelis	184.89	-21.45
Etelis	184.82	-21.48
Etelis	184.83	-21.48
Etelis	184.83	-22.01
Etelis	184.82	-22.04
Etelis	183.88	-22.18
Etelis	184	-23.06
Etelis	184.87	-23.14
Etelis	185.88	-17.45
Etelis	185.66	-17.59
Etelis	185.79	-18.38
Etelis	186	-19.2
Etelis	185.86	-19.26
Etelis	185.3	-19.8
Etelis	185.73	-20.09
Etelis	185.71	-20.16
Etelis	184.86	-21.08
Etelis	184.82	-21.21
Etelis	184.71	-21.41
Etelis	184.81	-21.44
Etelis	184.84	-21.44
Etelis	184.81	-21.46
Etelis	184.93	-22.18
Etelis	184.91	-22.21
Etelis	183.75	-22.5
Etelis	184.54	-22.52
Etelis	184.57	-23.01
Etelis	183.86	-23.21
Etelis	183.9	-23.3
Etelis	183.93	-22
Etelis	184.62	-17.11
Etelis	185.89	-19.26
Etelis	184.67	-20.57
Etelis	184.83	-21.49
Etelis	184.85	-22.06
Etelis	184.75	-22.14
Etelis	184.92	-22.2
Etelis	184.56	-22.58
Etelis	186.64	-15.35
Etelis	186.47	-16.56
Etelis	185.79	-18.24
Etelis	185.9	-18.37
Etelis	185.69	-19.48
Etelis	185.41	-20.4
Etelis	185.51	-20.43
Etelis	184.93	-21.18
Etelis	184.43	-21.5
Etelis	184.88	-22.1
Etelis	183.77	-22.38
Etelis	184.5	-22.5
Etelis	184.5	-22.57
Etelis	184.93	-20
Etelis	186.62	-15.3
Etelis	185.83	-19.19
Etelis	185.63	-19.41
Etelis	185.91	-20.14
Etelis	184.89	-21.06
Etelis	184.56	-21.18
Etelis	184.81	-21.42
Etelis	184.42	-21.57
Etelis	184.9	-21.57
Etelis	184.52	-21.58
Etelis	184.48	-22.54
Etelis	183.88	-23.17
Etelis	184.87	-22
Etelis	185.82	-19
Etelis	186.58	-15.35
Etelis	184.61	-15.37
Etelis	186.57	-15.37
Etelis	186.55	-16.29
Etelis	186.58	-16.36
Etelis	186.48	-16.58
Etelis	185.86	-18.02
Etelis	185.93	-18.06
Etelis	185.84	-18.07
Etelis	185.76	-18.15
[truncated: 3,524 more rows]
